# Supplementary material for: Myoinositol as a Biomarker in Recurrent Glioblastoma Treated with Bevacizumab: A 1H-Magnetic Resonance Spectroscopy Study
Source: PLoS One. 2016 Dec 29;11(12):e0168113. doi: 10.1371/journal.pone.0168113 (PMC5198997; doi:10.1371/journal.pone.0168113)
Supplement: S1 Table — (XLSX) [file pone.0168113.s001.xlsx]

## Sheet: Tabel
Overall survival (days)	delta MI	VEGF serum level (pg/ml)
76	5.75194	165.303
194	5.44186	203.966
286	5.31783	167.15
248	5.2322	599.041
394	5.01809	327.532
345	4.31525	181.437
247	3.94358	206.027
767	3.91473	360.899
462	3.66925	76.2221
141	3.35659	353.444
275	3.28941	314.111
246	3.14729	66.9223
333	3.00517	132.116
279	2.73721	252.412
202	2.68475	331.01
270	2.50646	458.203
403	2.37726	14.3344
80	2.1723	64.5283
1424	2.04134	130.206
212	1.59346	126.466
138	1.58258	394.687
116	1.13248	1813
206	0.98708	208.228
1829	0.967519	433.922
152	0.116279	429.283
227	-0.594315	200.934
158	-0.888889	569.803
243	-0.925065	85.1046
