# Supplementary material for: Myoinositol as a Biomarker in Recurrent Glioblastoma Treated with Bevacizumab: A 1H-Magnetic Resonance Spectroscopy Study
Source: PLoS One. 2016 Dec 29;11(12):e0168113. doi: 10.1371/journal.pone.0168113 (PMC5198997; doi:10.1371/journal.pone.0168113)
Supplement: S2 Table — Mean values and standard deviations (in brackets) for metabolite concentrations (mmol/l) in the tumor and contralateral control tissue (control). (XLSX) [file pone.0168113.s002.xlsx]

## Sheet: Tabel
Metabolite	Tumor		Control
	baseline	post treatment	baseline	post treatment
N-acetyl Aspartate	3.00 (1.73)	3.74 (1.46)	7.25 (0.87)	7.24 (0.81)
Choline	1.82 (0.50)	1.88 (0.43)	1.93 (0.28)	1.94 (0.44)
Glutamate+ Glutamine	5.04 (1.13)	5.54 (1.66)	4.23 (1.64)	4.04 (1.47)
Glycerophsphocholine	0.56 (0.12)	0.6 (0.15)	0.69 (0.1)	0.7 (0.17)
Glycerophosphoethanolamine	0.4 (0.13)	0.47 (0.11)	0.58 (0.14)	0.6 (0.2)
Phosphocholine	0.11 (0.04)	0.13 (0.04)	0.14 (0.05)	0.11 (0.04)
Phosphoethanolamine	0.4 (0.09)	0.41 (0.07)	0.50 (0.07)	0.45 (0.09)
Phosphocreatine	1.51 (0.23)	1.54 (0.2)	1.82 (0.30)	1.70 (0.41)
Phosphate	0.57 (0.09)	0.52 (0.21)	0.55 (0.14)	0.57 (0.14)
Adenosine triphosphate	0.93 (0.15)	0.92 (0.25)	1.20 (0.24)	1.05 (0.29)
pH	7.06 (0.04)	7.06 (0.04)	7.04 (0.02)	7.03 (0.03)
